# Supplementary material for: Vehicle modeling for the analysis of the response of detectors based on inductive loops
Source: PLoS One. 2019 Sep 13;14(9):e0218631. doi: 10.1371/journal.pone.0218631 (PMC6743756; doi:10.1371/journal.pone.0218631)
Supplement: S1 File — This file contains an Excel in which the time and frequency variation data used to elaborate Fig 1 are shown. These data were recorded by SCT-CEM-4 device, an improved version of the SCT-IL v2.0 system developed by the Traffic Control Systems Group of the ITACA Institute of the Polytechnic University of Valencia, which is patented with the application number P200401111. (XLSX) [file pone.0218631.s001.xlsx]

## Sheet: Magnetic Profiles
CAR			VAN			BUS			TRUCK
Time (s)	Frequency (Hz)		Time (s)	Frequency (Hz)		Time (s)	Frequency (Hz)		Time (s)	Frequency (Hz)
0	180273		0	180272		0	180311		0	180276
0.0112723	180275		0.0112723	180274		0.0169085	180352		0.0169085	180280
0.0225447	180277		0.0225447	180276		0.033817	180411		0.033817	180286
0.033817	180279		0.033817	180279		0.0507255	180485		0.0507255	180292
0.0450893	180282		0.0450893	180283		0.067634	180561		0.067634	180286
0.0563617	180281		0.0563617	180288		0.0845425	180621		0.0845425	180270
0.067634	180276		0.067634	180294		0.101451	180660		0.101451	180275
0.0789063	180270		0.0789063	180294		0.118359	180685		0.118359	180324
0.0901787	180271		0.0901787	180282		0.135268	180701		0.135268	180451
0.101451	180288		0.101451	180269		0.152176	180709		0.152176	180639
0.112723	180326		0.112723	180282		0.169085	180702		0.169085	180817
0.123996	180385		0.123996	180333		0.185993	180687		0.185993	181042
0.135268	180467		0.135268	180423		0.202902	180687		0.202902	181360
0.14654	180571		0.14654	180551		0.21981	180714		0.21981	181608
0.157813	180699		0.157813	180706		0.236719	180746		0.236719	181702
0.169085	180851		0.169085	180880		0.253627	180770		0.253627	181616
0.180357	181027		0.180357	181078		0.270536	180787		0.270536	181424
0.19163	181220		0.19163	181310		0.287444	180805		0.287444	181253
0.202902	181410		0.202902	181571		0.304353	180830		0.304353	181179
0.214174	181562		0.214174	181845		0.321261	180862		0.321261	181192
0.225447	181656		0.225447	182081		0.33817	180892		0.33817	181124
0.236719	181705		0.236719	182197		0.355078	180891		0.355078	181016
0.247991	181735		0.247991	182180		0.371987	180868		0.371987	180916
0.259264	181766		0.259264	182102		0.388895	180846		0.388895	180895
0.270536	181797		0.270536	182016		0.405804	180831		0.405804	180930
0.281808	181812		0.281808	181942		0.422712	180822		0.422712	180945
0.293081	181788		0.293081	181892		0.439621	180818		0.439621	180931
0.304353	181722		0.304353	181881		0.456529	180817		0.456529	180875
0.315625	181638		0.315625	181898		0.473438	180820		0.473438	180749
0.326898	181553		0.326898	181888		0.490346	180825		0.490346	180768
0.33817	181467		0.33817	181804		0.507255	180824		0.507255	181035
0.349442	181371		0.349442	181640		0.524163	180810		0.524163	181324
0.360715	181254		0.360715	181429		0.541072	180790		0.541072	181542
0.371987	181113		0.371987	181207		0.55798	180774		0.55798	181234
0.383259	180956		0.383259	181000		0.574889	180762		0.574889	181393
0.394532	180796		0.394532	180817		0.591797	180752		0.591797	181874
0.405804	180646		0.405804	180661		0.608706	180739		0.608706	182493
0.417076	180520		0.417076	180532		0.625614	180719		0.625614	182673
0.428349	180426		0.428349	180428		0.642523	180697		0.642523	182237
0.439621	180364		0.439621	180349		0.659431	180694		0.659431	181686
0.450893	180326		0.450893	180296		0.67634	180707		0.67634	181110
0.462166	180300		0.462166	180272		0.693248	180719		0.693248	180940
0.473438	180282		0.473438	180270		0.710157	180718		0.710157	180867
0.48471	180272		0.48471	180279		0.727065	180707		0.727065	180506
0.495983	180269		0.495983	180284		0.743974	180688		0.743974	180301
0.507255	180270		0.507255	180284		0.760882	180662		0.760882	180269
0.518527	180273		0.518527	180281		0.777791	180622		0.777791	180274
0.5298	180274		0.5298	180278		0.794699	180561		0.794699	180296
0.541072	180274		0.541072	180276		0.811608	180485		0.811608	180300
0.552344	180274		0.552344	180274		0.828516	180411		0.828516	180290
0.563617	180273		0.563617	180273		0.845425	180352		0.845425	180282
0.574889	180272		0.574889	180272		0.862333	180311		0.862333	180277
