# Supplementary material for: Vehicle modeling for the analysis of the response of detectors based on inductive loops
Source: PLoS One. 2019 Sep 13;14(9):e0218631. doi: 10.1371/journal.pone.0218631 (PMC6743756; doi:10.1371/journal.pone.0218631)
Supplement: S2 File — This file contains an Excel where all the data involved in the statistical analysis are shown. In addition, new graphs that show the errors committed in both methods are included. (XLSX) [file pone.0218631.s002.xlsx]

## Sheet:  AX Simulation
t (s) (AX)	f(Hz) (AX)	Simulated (One Loop)	Measure AX	Measured	Error (One Loop)	f (Hz) (Mills y Grover)	f (Hz) (Mills y Grover)	Simulated (Sections)	Error (Sections)	M (µH) (Int. Correg.)	M (µH) (Grover_Mills)			M (µH) (Numérico)
0.0101174	145111	0.101053	0	0.211637	0.110583	176745	176755	0.898346	-0.686709	-0.147574	-0.147576			-1.16502
0.0202349	145111	0.108447	0.697489	0.846547	0.738099	176744	176778	2.61601	-1.76946	-0.0717758	-0.0717751			-0.653062
0.0303523	145125	1.24917	6.54501	3.83633	2.58716	176746	176815	5.51947	-1.68314	0.053237	0.0532449			0,120291228035639 2,95223681860351E-02 2,94404965169761E-02
0.0404698	145154	3.70583	11.9	8.88538	5.17955	176755	176865	9.39383	-0.508452	0.243954	0.24399			0,455716502698422 0,355306325904164 0,35515139791982
0.0505872	145198	7.46774	17.0415	15.987	8.51923	176778	176960	16.7812	-0.79422	0.500282	0.500375			0,799515091822342 0,696767535947827 0,696554440996232
0.0607047	145257	12.4841	22.8122	24.8992	12.4151	176815	177030	22.1944	2.70487	0.792707	0.792875			1,14277591694173 1,04056124826383 1,04030051598331
0.0708221	145331	18.723	28.7138	33.3109	14.5879	176865	177124	29.4986	3.8123	1.0762	1.07643			1,48390705112014 1,38082820213282 1,38053047421326
0.0809396	145419	26.1832	35.3499	39.3846	13.2014	176920	177190	34.5957	4.78886	1.31586	1.31615			1,81489258247567 1,70678620473725 1,70646795627569
0.091057	145521	34.8837	43.1561	43.7248	8.84111	176974	177275	41.1518	2.57296	1.50621	1.50651			2,12568653039603 2,01194565349248 2,0116414359774
0.101174	145639	44.8342	51.227	51.1321	6.29788	177024	177375	48.9281	2.204	1.66579	1.66609			2,42376811478013 2,30845289774896 2,30821313744381
0.111292	145770	55.9597	60.5335	59.1944	3.23469	177073	177471	56.3875	2.80696	1.81868	1.81896			2,72161610272325 2,60828710211613 2,60810666637435
0.121409	145911	67.9312	69.097	68.3385	0.407288	177125	177539	61.6218	6.71666	1.98858	1.98883			3,02002560947308 2,91057488078921 2,91032104700624
0.131527	146052	79.8664	77.2562	76.0414	-3.82506	177185	177611	67.2176	8.82379	2.19529	2.19557			3,31078396153571 3,2079819785401 3,20752620529138
0.141644	146173	90.1201	84.2054	81.7623	-8.35777	177261	177701	74.1756	7.58672	2.43959	2.43997			3,56722538200344 3,48080706775894 3,48014937579677
0.151762	146253	96.9083	89.4608	87.2884	-9.61989	177359	177788	80.973	6.31539	2.69888	2.69939			3,73703354611429 3,68298420064517 3,68219395152795
0.161879	146287	99.8022	93.4066	92.5793	-7.2229	177477	177868	87.1532	5.42604	2.94401	2.94463			3,78687567782966 3,76885634163772 3,76801607392226
0.171997	146290	100	96.1738	97.3865	-2.61354	177609	177967	94.8365	2.54997	3.14788	3.1486			3,74994798857433 3,75341589805765 3,7525712853551
0.182114	146278	99.0078	97.472	100	0.992194	177743	178025	99.3217	0.678334	3.28256	3.28339			3,68150201793512 3,69289117153128 3,69203027980231
0.192232	146264	97.7963	98.0214	97.7224	-0.0739304	177868	178034	100	-2.27761	3.32736	3.32827			3,61291493424509 3,62521199899956 3,62428499984147
0.202349	146252	96.8187	97.0165	92.4483	-4.37045	177967	178000	97.3636	-4.91532	3.2868	3.28771			3,55266967929717 3,56318795094478 3,56212381464663
0.212466	146245	96.2262	95.3339	88.7295	-7.49668	178025	177943	92.9695	-4.23999	3.19804	3.19886			3,50506170482251 3,51543498722974 3,51418469983357
0.222584	146242	95.9888	94.0728	87.0834	-8.90537	178034	177888	88.6938	-1.61033	3.113	3.11373			3,48141616094928 3,49586857749887 3,49450548687836
0.232701	146241	95.8955	91.8294	85.3131	-10.5824	178000	177849	85.6432	-0.330131	3.05894	3.05963			3,48430590661207 3,50402547487151 3,50268647639801
0.242819	146236	95.4488	88.9968	83.536	-11.9128	177943	177824	83.7569	-0.22091	3.02512	3.02581			3,48030015282162 3,50522031955248 3,50391802408851
0.252936	146216	93.7238	85.0823	82.1217	-11.6021	177888	177805	82.2609	-0.139156	2.98283	2.98355			3,42260030669178 3,45782561575601 3,4565375149993
0.263054	146166	89.4865	80.1913	79.7904	-9.69615	177849	177778	80.1847	-0.394342	2.9002	2.90096			3,28624225330911 3,33807011845554 3,336895764868
0.273171	146077	81.9867	73.4897	75.6483	-6.33831	177824	177732	76.5788	-0.930413	2.74975	2.7505			3,07682062269983 3,14461501217698 3,1436517137285
0.283289	145957	71.8274	65.0715	68.3049	-3.52253	177805	177656	70.7229	-2.41806	2.52393	2.52459			2,81951203326159 2,89690895108059 2,89613752880859
0.293406	145824	60.5343	56.1379	58.4587	-2.07552	177778	177551	62.5427	-4.08393	2.24128	2.24181			2,53924794987807 2,62032671408579 2,61968692690336
0.303523	145693	49.4368	46.4158	48.7906	-0.646164	177732	177425	52.7985	-4.00787	1.928	1.92842			2,25108006620552 2,33256438136141 2,33201631307249
0.313641	145573	39.251	37.4537	40.006	0.75503	177656	177294	42.6241	-2.61807	1.60291	1.60322			1,96175969769555 2,04231409003977 2,04184475822607
0.323758	145467	30.2462	29.7814	32.2326	1.98641	177551	177169	32.937	-0.70445	1.28011	1.2803			1,67354662604441 1,75280657013497 1,7524267350056
0.333876	145375	22.4766	23.3929	24.916	2.43945	177425	177057	24.2798	0.636238	0.977966	0.978019			1,38663672218923 1,46462540287052 1,46437283480252
0.343993	145298	15.9185	17.9497	17.8379	1.9194	177294	176962	16.9521	0.885833	0.71924	0.719209			1,10000724378154 1,17684328116755 1,17678001679526
0.354111	145234	10.5337	12.9078	12.2212	1.68743	177169	176887	11.1371	1.08408	0.514807	0.514781			0,811265228945783 0,886994345388292 0,887149943564979
0.364228	145184	6.29308	8.80544	7.61556	1.32248	177057	176833	6.89593	0.719628	0.35293	0.352947			0,518796489109713 0,593076888598463 0,593344782507664
0.374346	145147	3.1794	5.88168	4.53507	1.35567	176962	176796	4.07802	0.457056	0.21519	0.215231			0,231225504011793 0,302405796612593 0,302615653820611
0.384463	145124	1.16888	3.50737	2.59675	1.42787	176887	176774	2.32582	0.27093	0.093357	0.0933989			-0,024813879842443 3,85090131925691E-02 3,86129802593249E-02
0.39458	145112	0.180913	1.44053			176833	176760	1.2492	-1.2492	-0.0103965	-0.0103648			-0.549079
0.404698	145110	0	0			176796	176751	0.582914	-0.582914	-0.090645	-0.090625			-0.904613
0.414815	145113	0.248102	0		14.5879	176774	176746	0.195547	-0.195547	-0.144631	-0.14462			-1.03115
0.424933	146290				-0.496201	176760	176744	0.0205227
0.43505	145110				6.8202	176751	176744	0
						176746	176745	0.0684826	8.82379
						176744			0.601961
						176744			3.2233
						176745
				178034
				176744

## Sheet: C15 Simulation
t(s) (C15)	f(Hz) (C15)	Simulated (One Loop)	Measure C15	Measured	Error (One Loop)	t(s)	f (Hz) (Mills y Grover)	Simulated (Sections)	Error (Sections)	M (µH) (Int. Form.)
0.0115628	145113	0.309484	0	0	0.309484	0.0115628	176752	0.560905	-0.560905	-0.263137
0.0231256	145110	0	0.393576	0.0339072	-0.0339072	0.0223315	176746	0.120807	-0.0869	-0.151566
0.0346883	145113	0.305467	2.30172	1.81215	-1.50669	0.0331003	176745	0.0696907	1.74246	0.0128963
0.0462511	145129	1.7649	4.90916	3.43217	-1.66726	0.043869	176759	1.02387	2.4083	0.214062
0.0578139	145160	4.63137	9.01711	6.92838	-2.29701	0.0546378	176793	3.28325	3.64513	0.435217
0.0693767	145207	8.97311	13.7752	13.2615	-4.28839	0.0654065	176848	6.93325	6.32825	0.66569
0.0809395	145270	14.809	19.8088	20.3217	-5.51277	0.0761752	176925	12.0126	8.30912	0.900689
0.0925023	145350	22.1692	26.3802	28.418	-6.2488	0.086944	177023	18.5539	9.86409	1.13879
0.104065	145446	31.1001	33.4891	36.1376	-5.03744	0.0977127	177144	26.5927	9.54484	1.37956
0.115628	145560	41.6193	40.6051	43.778	-2.15867	0.108481	177288	36.1835	7.59448	1.62251
0.127191	145690	53.5834	48.0585	51.814	1.76937	0.11925	177456	47.3341	4.47989	1.86735
0.138753	145828	66.3836	56.675	60.483	5.90061	0.130019	177643	59.7245	0.758443	2.11402
0.150316	145959	78.5037	65.9381	71.0319	7.47183	0.140788	177831	72.2122	-1.18028	2.36201
0.161879	146058	87.6593	75.5596	81.8747	5.78463	0.151556	177989	82.7088	-0.834099	2.60863
0.173442	146111	92.5042	83.9864	92.1034	0.400794	0.162325	178091	89.5216	2.58174	2.84621
0.185005	146126	93.9265	89.4226	97.3929	-3.46641	0.173094	178145	93.0977	4.29518	3.06011
0.196567	146124	93.7131	91.2921	97.1254	-3.41237	0.183863	178178	95.2384	1.88697	3.23194
0.20813	146117	93.1139	92.0441	97.2724	-4.1584	0.194631	178208	97.2653	0.007029	3.35045
0.219693	146113	92.7198	91.893	98.1577	-5.4379	0.2054	178238	99.2476	-1.08985	3.42129
0.231256	146114	92.7623	92.6872	99.2879	-6.52562	0.216169	178249	100	-0.712052	3.46249
0.242818	146120	93.3247	94.8624	100	-6.67533	0.226938	178220	98.0638	1.93618	3.49211
0.254381	146132	94.4296	96.9674	97.7659	-3.33633	0.237706	178152	93.5473	4.21856	3.52114
0.265944	146149	96.0447	96.9006	93.1922	2.85251	0.248475	178068	87.9743	5.21787	3.552
0.277507	146170	98.0014	94.7851	86.4672	11.5342	0.259244	177984	82.3789	4.08829	3.57851
0.28907	146189	99.763	92.1355	78.1298	21.6332	0.270013	177899	76.7162	1.41365	3.58741
0.300632	146192	100	88.885	69.8828	30.1172	0.280781	177803	70.3307	-0.447893	3.56523
0.312195	146154	96.4662	85.7645	61.7752	34.691	0.29155	177686	62.5659	-0.790702	3.50979
0.323758	146058	87.6194	82.159	53.5395	34.0798	0.302319	177546	53.3063	0.233192	3.43223
0.335321	145919	74.81	76.4276	44.3959	30.4141	0.313088	177393	43.0982	1.29772	3.3454
0.346883	145769	60.8667	68.5912	35.2221	25.6446	0.323856	177237	32.7942	2.42787	3.25445
0.358446	145626	47.6741	59.8131	26.6737	21.0004	0.334625	177094	23.2457	3.42797	3.15639
0.370009	145499	35.959	50.9541	19.8621	16.0969	0.345394	176973	15.2499	4.61222	3.0435
0.381572	145390	25.8898	42.0951	14.2448	11.645	0.356163	176885	9.39447	4.85034	2.90723
0.393135	145299	17.4602	34.6171	8.77067	8.68954	0.366931	176829	5.64318	3.12749	2.74194
0.404697	145225	10.6473	28.3445	4.47199	6.17529	0.3777	176794	3.31329	1.1587	2.54698
0.41626	145169	5.46674	22.606	0.990845	4.47589	0.388469	176770	1.74794	-0.757093	2.32588
0.427823	145131	1.98157	17.3947	0.120559	1.86101	0.399238	176754	0.695058	-0.574499	2.08388
0.439386	145112	0.244661	12.8264	0	0.244661	0.410006	176746	0.13156	-0.13156	1.82664
0.450949	145111	0.0827843	9.23147			0.420775	176744	0	0	1.56126
0.462511	145118	0.759867	6.14963			0.431544	176746	0.116472	-0.116472	1.29882
0.474074	145123	1.25828	3.72492			0.442313	176748	0.270988	-0.270988	1.05531
0.485637	146192		1.98545			0.453081				0.845507
0.4972	145110		0.425203			0.46385				0.671347
					34.691	0.474619			9.86409	0.52087
					5.81654	0.485388			2.29031	0.380353
					12.2756	0.496156			3.00114	0.243726
						0.506925				0.113527
						0.517694				-0.00241733
						0.528463				-0.0956048
						0.539231				-0.161106
						0.55				-0.199579
							178249
							176744

## Sheet: BUS  Simulation
t (s) BUS	f(Hz) (BUS)	Simulated (One Loop)	Measured	Error S-M	f (Hz) (Mills y Grover)	Simulated - Sections	Simulated (Sections)	Error (Sections)	M (µH) (Int. Form.)
0.0260163	145111	0.760284	4.93549	-4.17521	176744	0.000401448	0.704467	-4.23102	-0.208802
0.0520325	145120	6.73823	9.96024	-3.22201	176748	0.704467	4.73083	-5.22941	-0.161639
0.0780488	145142	20.5587	17.7732	2.78548	176772	4.73083	13.4731	-4.3002	-0.104907
0.104065	145175	41.8585	29.7641	12.0944	176825	13.4731	27.7585	-2.00554	-0.0389365
0.130081	145213	66.7606	45.3201	21.4404	176910	27.7585	44.8331	-0.487047	0.0355726
0.156098	145245	87.4505	64.3835	23.067	177013	44.8331	58.6451	-5.73845	0.117656
0.182114	145261	97.8791	73.0769	24.8022	177096	58.6451	66.3426	-6.73436	0.20621
0.20813	145265	100	73.7758	26.2242	177142	66.3426	70.3124	-3.46332	0.300114
0.234146	145263	98.5533	68.7632	29.7902	177166	70.3124	70.4373	1.67408	0.398343
0.260163	145259	96.2556	66.1616	30.0941	177166	70.4373	67.072	0.910415	0.500049
0.286179	145256	94.0795	63.3804	30.6991	177146	67.072	68.4117	5.03128	0.604614
0.312195	145253	92.2679	63.7425	28.5254	177154	68.4117	75.2153	11.4728	0.711676
0.338211	145251	90.8273	66.1068	24.7205	177195	75.2153	81.0727	14.9659	0.821125
0.364228	145249	89.704	73.2859	16.4182	177230	81.0727	84.9621	11.6762	0.933056
0.390244	145247	88.8388	88.8794	-0.040582	177253	84.9621	89.7239	0.844481	1.04768
0.41626	145246	88.1821	96.7411	-8.559	177282	89.7239	96.6893	-0.0517675	1.16518
0.442276	145246	87.6959	96.2867	-8.5908	177324	96.6893	100	3.71328	1.28559
0.468293	145245	87.3527	91.0916	-3.73884	177344	100	95.5844	4.4928	1.40868
0.494309	145245	87.1337	90.1341	-3.00044	177317	95.5844	91.026	0.891902	1.53388
0.520325	145245	87.0269	91.1159	-4.08898	177290	91.026	88.6379	-2.47802	1.66034
0.546341	145245	87.0269	91.336	-4.30908	177275	88.6379	87.7068	-3.62918	1.78701
0.572358	145245	87.1337	84.803	2.33062	177270	87.7068	87.99	3.18702	1.91272
0.598374	145245	87.3527	82.1375	5.21523	177272	87.99	89.0918	6.9543	2.03624
0.62439	145246	87.6959	82.6599	5.03607	177278	89.0918	87.9884	5.32852	2.15635
0.650407	145246	88.1821	77.0884	11.0937	177272	87.9884	84.1128	7.02436	2.27183
0.676423	145247	88.8388	72.3892	16.4496	177248	84.1128	80.7907	8.40149	2.38144
0.702439	145249	89.704	67.2255	22.4785	177228	80.7907	78.4389	11.2134	2.484
0.728455	145251	90.8273	64.8217	26.0056	177214	78.4389	75.7145	10.8928	2.57842
0.754472	145253	92.2679	64.3835	27.8843	177198	75.7145	70.8108	6.42727	2.66379
0.780488	145256	94.0795	67.4162	26.6633	177169	70.8108	67.8424	0.426166	2.73954
0.806504	145259	96.2556	69.6984	26.5573	177151	67.8424	70.417	0.718661	2.80551
0.83252	145263	98.5533	72.9674	25.586	177166	70.417	72.8643	-0.103072	2.86205
0.858537	145265	100	71.8699	28.1301	177181	72.8643	71.474	-0.395899	2.91002
0.884553	145261	97.8791	68.3199	29.5591	177173	71.474	66.8861	-1.4338	2.9506
0.910569	145245	87.4505	59.1255	28.325	177145	66.8861	58.9092	-0.216254	2.98514
0.936585	145213	66.7606	43.7591	23.0014	177097	58.9092	44.9611	1.202	3.01492
0.962602	145175	41.8585	28.4607	13.3977	177014	44.9611	27.8179	-0.642857	3.04095
0.988618	145142	20.5587	17.0531	3.50562	176911	27.8179	13.4986	-3.55447	3.0639
1.01463	145120	6.73823	6.7612	-0.0229634	176825	13.4986	4.74063	-2.02057	3.08411
1.04065	145111	0.760284	1.28104	-0.520753	176772	4.74063	0.707051	-0.573986	3.10165
1.06667	145110	0	0	0	176748	0.707051	0	0	3.11634
1.09268	145265				176744	0	0.530896	0.530896	3.12786
1.1187	145110				176747	0.530896			3.1357
									3.13935
				30.6991				14.9659	3.13834
				13.4539				1.68311	3.13241
				13.5651				5.24909	3.12173
									3.10698
					177344				3.08951
					176744				3.07135
									3.05511
									3.04372
									3.03982
									3.04507
									3.05963
									3.08223
									3.11073
									3.1428
									3.17643
									3.21007
									3.2426
									3.27319
									3.30129
									3.32659
									3.34907
									3.36901
									3.38695
									3.40362
									3.41975
									3.43606
									3.45317
									3.47158
									3.49171
									3.51385
									3.53822
									3.56483
									3.59344
									3.62338
									3.65346
									3.68181
									3.7061
									3.72392
									3.73346
									3.73405
									3.72629
									3.71178
									3.69257
									3.67078
									3.64826
									3.6264
									3.60608
									3.58775
									3.57155
									3.55741
									3.54518
									3.53469
									3.52574
									3.51818
									3.51189
									3.50677
									3.50275
									3.49981
									3.49793
									3.49712
									3.49741
									3.49882
									3.50134
									3.50492
									3.50939
									3.51443
									3.51949
									3.5238
									3.52636
									3.52618
									3.52244
									3.51479
									3.50344
									3.48912
									3.47282
									3.45554
									3.43814
									3.42121
									3.40513
									3.39008
									3.37612
									3.36322
									3.3513
									3.34025
									3.3299
									3.32003
									3.31035
									3.30046
									3.28984
									3.2779
									3.26398
									3.24753
									3.22821
									3.2061
									3.18177
									3.15633
									3.13141
									3.10903
									3.09129
									3.07995
									3.07594
									3.07909
									3.08824
									3.10167
									3.11752
									3.13413
									3.15009
									3.16424
									3.17561
									3.18344
									3.18717
									3.18651
									3.18149
									3.17232
									3.15937
									3.14302
									3.12355
									3.10112
									3.07569
									3.04702
									3.01461
									2.97773
									2.93535
									2.88631
									2.82947
									2.7639
									2.6891
									2.60503
									2.51209
									2.41103
									2.30281
									2.18852
									2.06926
									1.94616
									1.82033
									1.69287
									1.56492
									1.43755
									1.31177
									1.18838
									1.06793
									0.950671
									0.836583
									0.725526
									0.617359
									0.512074
									0.409885
									0.311266
									0.216944
									0.127855
									0.0450627
									-0.030345
									-0.097388
									-0.155324
									-0.203757
									-0.242698
									-0.272561
